# Supplementary material for: Allele combinations of maturity genes E1-E4 affect adaptation of soybean to diverse geographic regions and farming systems in China
Source: PLoS One. 2020 Jul 6;15(7):e0235397. doi: 10.1371/journal.pone.0235397 (PMC7337298; doi:10.1371/journal.pone.0235397)
Supplement: S1 Table — (XLSX) [file pone.0235397.s002.xlsx]

## Sheet: Table S1
Table S1 Cultivars for phenotyping and distribution analysis
ID	Cultivar	MG	E1	E2	E3	E4	Origin	Ecotype	Comment
1	Heilongjiang 41	0	e1-as	e2-ns	e3-tr	E4	Heilongjiang	N-sp	Phenotyping
2	Kexi 283	0	e1-as	e2-ns	e3-tr	E4	Heilongjiang	N-sp	Phenotyping
3	Heihe 3	00	e1-as	e2-ns	e3-fs	E4	Heilongjiang	N-sp	Phenotyping
4	Fengshou 10	0	E1	e2-ns	e3-tr	E4	Heilongjiang	N-sp	Phenotyping
5	Heihe 51	0	e1-as	e2-ns	e3-fs	E4	Heilongjiang	N-sp	Phenotyping
6	Fengshou 12	0	e1-as	e2-ns	e3-tr	E4	Heilongjiang	N-sp	Phenotyping
7	Fengshou 17	0	E1	e2-ns	e3-tr	E4	Heilongjiang	N-sp	Phenotyping
8	Beifeng 2	00	e1-as	e2-ns	e3-tr	e4-kes	Heilongjiang	N-sp	Phenotyping
9	Fengshou 19	0	e1-as	e2-ns	e3-tr	E4	Heilongjiang	N-sp	Phenotyping
10	Heihe 9	00	e1-as	e2-ns	e3-tr	E4	Heilongjiang	N-sp	Phenotyping
11	Beifeng 9	0	E1	e2-ns	e3-tr	E4	Heilongjiang	N-sp	Phenotyping
12	Heihe 19	0	e1-as	e2-ns	e3-tr	E4	Heilongjiang	N-sp	Phenotyping
13	Heihe 27	0	e1-as	e2-ns	e3-tr	E4	Heilongjiang	N-sp	Phenotyping
14	Fengshou 24	0	e1-as	e2-ns	e3-tr	E4	Heilongjiang	N-sp	Phenotyping
15	Heihe 38	0	e1-as	e2-ns	e3-tr	E4	Heilongjiang	N-sp	Phenotyping
16	Beidou 5	0	e1-as	e2-ns	e3-tr	E4	Heilongjiang	N-sp	Phenotyping
17	Jiangmodou 1	0	e1-as	e2-ns	e3-tr	E4	Heilongjiang	N-sp	Phenotyping
18	Huajiang 4	0	e1-as	e2-ns	e3-tr	E4	Heilongjiang	N-sp	Phenotyping
19	Dengke 1	0	e1-as	e2-ns	e3-tr	E4	Heilongjiang	N-sp	Phenotyping
20	Mengdou 30	0	E1	e2-ns	e3-tr	E4	Inner Mongolia	N-sp	Phenotyping
21	Beifeng 11	0	e1-as	e2-ns	e3-tr	E4	Heilongjiang	N-sp	Phenotyping
22	Heihe 18	0	e1-as	e2-ns	e3-tr	E4	Heilongjiang	N-sp	Phenotyping
23	Jinyuan 2	0	e1-as	e2-ns	e3-tr	E4	Heilongjiang	N-sp	Phenotyping
24	Mancangjin	0	e1-as	e2-ns	E3-Mi	E4	Heilongjiang	N-sp	Phenotyping
25	Jingshanpu	0	E1	e2-ns	E3-Mi	E4	Heilongjiang	N-sp	Phenotyping
26	Zhi 2	0	e1-as	e2-ns	e3-tr	E4	Jilin	N-sp	Phenotyping
27	Dongnong 4	000	e1-as	e2-ns	E3-Mi	E4	Heilongjiang	N-sp	Phenotyping
28	Hejiao 8		e1-as	e2-ns	e3-tr	E4	Heilongjiang	N-sp	Phenotyping
29	Hejiao 6	0	e1-as	e2-ns	e3-tr	E4	Heilongjiang	N-sp	Phenotyping
30	Heinong 16	Ⅰ	e1-as	e2-ns	E3-Mi	E4	Heilongjiang	N-sp	Phenotyping
31	Suinong 3	0	e1-as	e2-ns	e3-tr	E4	Heilongjiang	N-sp	Phenotyping
32	Hefeng 22	0	e1-as	e2-ns	e3-tr	E4	Heilongjiang	N-sp	Phenotyping
33	Heinong 26	Ⅰ	e1-as	e2-ns	E3-Mi	E4	Heilongjiang	N-sp	Phenotyping
34	Hefeng 25	0	E1	e2-ns	e3-tr	E4	Heilongjiang	N-sp	Phenotyping
35	Heinong 33	Ⅰ	e1-as	e2-ns	e3-tr	E4	Heilongjiang	N-sp	Phenotyping
36	Suinong 8	Ⅰ	e1-as	e2-ns	e3-tr	E4	Heilongjiang	N-sp	Phenotyping
37	Heinong 35	Ⅰ	E1	e2-ns	e3-tr	E4	Heilongjiang	N-sp	Phenotyping
38	Suinong 10	Ⅰ	E1	e2-ns	e3-tr	E4	Heilongjiang	N-sp	Phenotyping
39	Hefeng 35	0	e1-as	e2-ns	e3-tr	E4	Heilongjiang	N-sp	Phenotyping
40	Suinong 14	Ⅰ	E1	e2-ns	e3-tr	E4	Heilongjiang	N-sp	Phenotyping
41	Heinong 43	Ⅰ	E1	e2-ns	e3-tr	E4	Heilongjiang	N-sp	Phenotyping
42	Heinong 44	Ⅰ	e1-as	e2-ns	e3-tr	E4	Heilongjiang	N-sp	Phenotyping
43	Hefeng 45	Ⅰ	e1-as	e2-ns	e3-tr	E4	Heilongjiang	N-sp	Phenotyping
44	Hefeng 50	Ⅰ	e1-as	e2-ns	e3-tr	E4	Heilongjiang	N-sp	Phenotyping
45	Hefeng 47	Ⅰ	e1-as	e2-ns	e3-tr	E4	Heilongjiang	N-sp	Phenotyping
46	Suinong 28	Ⅰ	E1	e2-ns	e3-tr	E4	Heilongjiang	N-sp	Phenotyping
47	Kenfeng 16	Ⅰ	E1	e2-ns	E3-Ha	E4	Heilongjiang	N-sp	Phenotyping
48	Heinong 48	Ⅰ	E1	e2-ns	e3-tr	E4	Heilongjiang	N-sp	Phenotyping
49	Hefeng 55	Ⅰ	e1-as	e2-ns	e3-tr	E4	Heilongjiang	N-sp	Phenotyping
50	Kangxian 4	0	E1	e2-ns	e3-tr	E4	Heilongjiang	N-sp	Phenotyping
51	Heinong 37	Ⅰ	e1-as	e2-ns	e3-tr	E4	Heilongjiang	N-sp	Phenotyping
52	Liaodou 15	Ⅲ	E1	e2-ns	E3-Mi	E4	Liaoning	N-sp	Phenotyping
53	Fushou	Ⅱ	E1	e2-ns	E3-Mi	E4	Inner Mongolia	N-sp	Phenotyping
54	Huangbaozhu	Ⅱ	E1	e2-ns	E3-Mi	E4	Jilin	N-sp	Phenotyping
55	Xiaojinhuang 1	Ⅱ	E1	e2-ns	E3-Ha	E4	Jilin	N-sp	Phenotyping
56	Fengdihuang	Ⅱ	E1	e2-ns	E3-Mi	E4	Jilin	N-sp	Phenotyping
57	Jiti 1	Ⅱ	E1	e2-ns	E3-Ha	E4	Liaoning	N-sp	Phenotyping
58	Jiti 5	Ⅱ	e1-as	e2-ns	E3-Ha	E4	Jilin	N-sp	Phenotyping
59	Jilin 3	Ⅱ	E1	e2-ns	E3-Mi	E4	Jilin	N-sp	Phenotyping
60	Jilin 6	Ⅱ	E1	e2-ns	E3-Mi	E4	Jilin	N-sp	Phenotyping
61	Tiefeng 3	Ⅱ	E1	e2-ns	e3-tr	E4	Liaoning	N-sp	Phenotyping
62	Tiefeng 18	Ⅱ	E1	e2-ns	e3-tr	E4	Liaoning	N-sp	Phenotyping
63	Kaiyu 3	Ⅱ	e1-as	E2	E3-Ha	E4	Liaoning	N-sp	Phenotyping
64	Jiunong 9	Ⅱ	E1	e2-ns	E3-Ha	E4	Jilin	N-sp	Phenotyping
65	Kaiyu 8	Ⅱ	E1	e2-ns	E3-Ha	E4	Liaoning	N-sp	Phenotyping
66	Changnong 4	Ⅰ	E1	e2-ns	E3-Mi	E4	Jilin	N-sp	Phenotyping
67	Jilin 20	Ⅱ	E1	e2-ns	E3-Mi	E4	Jilin	N-sp	Phenotyping
68	Kaiyu 10	Ⅱ	E1	e2-ns	E3-Mi	E4	Liaoning	N-sp	Phenotyping
69	Changnong 5	Ⅱ	E1	e2-ns	E3-Mi	E4	Jilin	N-sp	Phenotyping
70	Jilin 30	Ⅱ	e1-as	E2	E3-Ha	E4	Jilin	N-sp	Phenotyping
71	Tiefeng 29	Ⅳ	E1	e2-ns	E3-Mi	E4	Liaoning	N-sp	Phenotyping
72	Jiunong 22	Ⅱ	E1	e2-ns	E3-Ha	E4	Jilin	N-sp	Phenotyping
73	Jilin 47	Ⅱ	E1	e2-ns	e3-tr	E4	Jilin	N-sp	Phenotyping
74	Tiefeng 31	Ⅲ	e1-as	E2	E3-Ha	E4	Liaoning	N-sp	Phenotyping
75	Jiyu 57	Ⅱ	E1	e2-ns	E3-Ha	E4	Jilin	N-sp	Phenotyping
76	Zhonghuang 35	Ⅲ	E1	e2-ns	E3-Mi	E4	Beijing	H-su	Phenotyping
77	Haiyangpamanqing	Ⅳ	E1	e2-ns	E3-Ha	E4	Shandong	H-su	Phenotyping
78	Shangcai ercaopindingshi	Ⅲ	E1	e2-ns	E3-Mi	E4	Henan	H-su	Phenotyping
79	Hezeniumaohuang	Ⅲ	E1	e2-ns	E3-Ha	E4	Shandong	H-su	Phenotyping
80	Yidupingdinghuang	Ⅲ	E1	e2-ns	E3-Ha	E4	Shandong	H-su	Phenotyping
81	Qihuang 10	Ⅱ	E1	e2-ns	E3-Mi	E4	Shandong	H-su	Phenotyping
82	Yanhuang 1	Ⅲ	E1	e2-ns	E3-Ha	E4	Shandong	H-su	Phenotyping
83	Henanzaofeng 1	Ⅲ	E1	e2-ns	E3-Ha	E4	Henan	H-su	Phenotyping
84	Wenfeng 7	Ⅲ	E1	e2-ns	e3-tr	E4	Shandong	H-su	Phenotyping
85	Yuejin 5	Ⅳ	E1	e2-ns	E3-Ha	E4	Shandong	H-su	Phenotyping
86	Youbian 30	Ⅳ	E1	e2-ns	E3-Mi	E4	Beijing	H-su	Phenotyping
87	Ludou 4	Ⅲ	E1	e2-ns	E3-Ha	E4	Shandong	H-su	Phenotyping
88	Yudou 2	Ⅳ	E1	e2-ns	E3-Mi	E4	Henan	H-su	Phenotyping
89	Zhongdou 19	Ⅲ	E1	e2-ns	E3-Mi	E4	Hubei	H-su	Phenotyping
90	Kefeng 6	Ⅲ	E1	e2-ns	E3-Ha	E4	Beijing	H-su	Phenotyping
91	Jidou 7	Ⅰ	E1	e2-ns	E3-Ha	E4	Hebei	H-su	Phenotyping
92	Ludou 11	Ⅱ	E1	e2-ns	E3-Ha	E4	Shandong	H-su	Phenotyping
93	Jidou 12	Ⅲ	E1	e2-ns	E3-Mi	E4	Hebei	H-su	Phenotyping
94	Yudou 22	Ⅳ	E1	e2-ns	E3-Ha	E4	Henan	H-su	Phenotyping
95	Zhonghuang 13	Ⅲ	E1	e2-ns	E3-Mi	E4	Beijing	H-su	Phenotyping
96	Zheng 92116	Ⅳ	E1	e2-ns	E3-Ha	E4	Henan	H-su	Phenotyping
97	Handou 5	Ⅲ	e1-as	E2	E3-Mi	E4	Hebei	H-su	Phenotyping
98	Yudou 8		E1	e2-ns	E3-Ha	E4	Henan	H-su	Phenotyping
99	Xudou 9	Ⅲ	E1	e2-ns	E3-Mi	E4	Jiangsu	H-su	Phenotyping
100	Hedou 13	Ⅲ	E1	e2-ns	E3-Mi	E4	Shandong	H-su	Phenotyping
101	Jidou 17	Ⅲ	e1-as	E2	E3-Ha	E4	Hebei	H-sp	Phenotyping
102	Wandou 24	Ⅳ	E1	e2-ns	E3-Ha	E4	Anhui	H-su	Phenotyping
103	Zhonghuang 37	Ⅲ	E1	e2-ns	E3-Mi	E4	Beijing	H-su	Phenotyping
104	Zhonghuang 30	Ⅲ	e1-as	E2	E3-Ha	E4	Beijing	H-sp	Phenotyping
105	Jindou 19	Ⅲ	E1	e2-ns	E3-Ha	E4	Shanxi	H-sp	Phenotyping
106	Jindou 21	Ⅳ	E1	e2-ns	E3-Ha	E4	Shanxi	H-sp	Phenotyping
107	Jindou 23	Ⅳ	e1-as	E2	E3-Mi	E4	Shanxi	H-sp	Phenotyping
108	Jindou 25	Ⅲ	E1	e2-ns	E3-Ha	E4	Shanxi	H-su	Phenotyping
109	Aijiaozao	Ⅱ	E1	e2-ns	E3-Mi	E4	Hubei	S-sp	Phenotyping
110	Zhechun 3	Ⅲ	E1	e2-ns	E3-Mi	E4	Zhejiang	S-sp	Phenotyping
111	Guichun 1	Ⅲ	E1	e2-ns	E3-Mi	E4	Guangxi	S-sp	Phenotyping
112	Guichun 8	Ⅳ	E1	e2-ns	E3-Mi	E4	Guangxi	S-sp	Phenotyping
113	Tianlong 1	Ⅱ	E1	e2-ns	E3-Mi	E4	Hubei	S-sp	Phenotyping
114	Houzimao	Ⅴ	E1	e2-ns	E3-Ha	E4	Hubei	S-su	Phenotyping
115	E dou 8	Ⅰ	e1-as	e2-ns	E3-Mi	E4	Hubei	S-sp	Phenotyping
116	Dian 86-4	Ⅳ	E1	e2-ns	E3-Ha	E4	Yunnan	S-su	Phenotyping
117	Jinningdahuangdou	Ⅳ	E1	e2-ns	E3-Ha	E4	Yunnan	S-su	Phenotyping
118	Qiandou 6	Ⅳ	E1	e2-ns	E3-Ha	E4	Guizhou	S-sp	Phenotyping
119	Suxie 1	Ⅵ	E1	e2-ns	E3-Mi	E4	Jiangsu	S-su	Phenotyping
120	Zihua 4	Ⅱ	e1-as	e2-ns	E3-Ha	E4	Heilongjiang	N-sp	Phenotyping
121	Jilin 13	Ⅱ	e1-as	e2-ns	E3-Ha	E4	Jilin	N-sp	Phenotyping
122	Jinda 332	Ⅶ	E1	E2	E3-Mi	E4	Jiangsu	S-su	Phenotyping
123	Miquanhuangdou	Ⅰ	E1	e2-ns	e3-ns	E4	Xinjiang	N-sp	Phenotyping
124	Jindou 3	Ⅱ	E1	E2	e3-ns	E4	Shanxi	H-sp	Phenotyping
125	Jindou 2	Ⅱ	E1	e2-ns	E3-Mi	E4	Shanxi	H-sp	Phenotyping
126	Dandou 4	Ⅲ	E1	e2-ns	E3-Mi	E4	Liaoning	N-sp	Phenotyping
127	Xiangdou 3	Ⅲ	E1	e2-ns	E3-Mi	E4	Hunan	S-sp	Phenotyping
128	Zhengzhou 135	Ⅲ	E1	e2-ns	E3-Ha	E4	Henan	H-su	Phenotyping
129	Shangyukanshanbai	Ⅲ	E1	e2-ns	E3-Mi	E4	Zhejiang	S-sp	Phenotyping
130	Dandou 1	Ⅳ	E1	e2-ns	E3-Mi	E4	Liaoning	N-sp	Phenotyping
131	Changpingqingdou	Ⅳ	E1	e2-ns	E3-Mi	E4	Beijing	H-sp	Phenotyping
132	Fengshouhuang	Ⅲ	E1	e2-ns	E3-Ha	E4	Shandong	H-su	Phenotyping
133	Naiyinheidou	Ⅳ	E1	E2	E3-Ha	E4	Hebei	H-su	Phenotyping
134	Bahong 1	Ⅳ	E1	E2	E3-Ha	E4	Hebei	H-sp	Phenotyping
135	Zigongliuyuehuang		E1	e2-ns	E3-Mi	E4	Sichuan	S-sp	Phenotyping
136	Liuyuezao-2		E1	e2-ns	E3-Mi	E4	Guizhou	S-su	Phenotyping
137	Liuyuehuang	Ⅳ	E1	e2-ns	E3-Mi	E4	Guizhou	S-sp	Phenotyping
138	58-161	Ⅳ	E1	e2-ns	E3-Mi	E4	Jiangsu	H-su	Phenotyping
139	Baishuidou	Ⅴ	E1	E2	E3-Mi	E4	Guizhou	S-sp	Phenotyping
140	E dou 2	Ⅴ	E1	e2-ns	E3-Mi	E4	Hubei	S-su	Phenotyping
141	Yangchunqingpidou	Ⅵ	E1	E2	E3-Mi	E4	Guangdong	S-su	Phenotyping
142	Yulindahuangdou	Ⅴ	E1	e2-ns	E3-Mi	E4	Guangxi	S-su	Phenotyping
143	Nannong 493-1	Ⅵ	E1	E2	E3-Mi	E4	Jiangsu	S-su	Phenotyping
144	Wuhuasiyuehuang	Ⅵ	E1	e2-ns	E3-Mi	E4	Guangdong	S-sp	Phenotyping
145	Huangfengwo	Ⅶ	E1	E2	E3-Ha	E4	Guangxi	S-su	Phenotyping
146	Tongshanbaopihuang	Ⅶ	E1	E2	E3-Mi	E4	Hubei	S-su	Phenotyping
147	Pingguohuangdou	Ⅶ	E1	E2	E3-Ha	E4	Guangxi	S-su	Phenotyping
148	Hengyangbayueqing	Ⅵ	E1	E2	E3-Mi	E4	Hunan	S-su	Phenotyping
149	Aijiaoqing	Ⅷ	E1	E2	E3-Mi	E4	Jiangxi	S-au	Phenotyping
150	Shangraodaqingsi	Ⅶ	E1	E2	E3-Mi	E4	Jiangxi	S-au	Phenotyping
151	Lanxidaqingdou	Ⅷ	E1	E2	E3-Mi	E4	Zhejiang	S-au	Phenotyping
152	Qiudou 1	Ⅶ	E1	E2	E3-Ha	E4	Hunan	S-au	Phenotyping
153	Zigongdongdou	Ⅷ	E1	E2	E3-Ha	E4	Sichuan	S-au	Phenotyping
154	Weiqingdou	Ⅲ	E1	e2-ns	E3-Ha	E4	Henan	H-su	Phenotyping
155	Fengchengniupidou	Ⅱ	E1	e2-ns	E3-Ha	E4	Jiangxi	S-sp	Phenotyping
156	Jidou 1		E1	e2-ns	E3-Ha	E4	Hebei	H-su	Phenotyping
157	Jiangledaqingdou	Ⅷ	E1	E2	E3-Ha	E4	Fujian	S-au	Phenotyping
158	Beihudou	000	e1-as	e2-ns	e3-tr	E4	Heilongjiang	N-sp	Phenotyping
159	Heihe 54	0	e1-as	e2-ns	e3-fs	E4	Heilongjiang	N-sp	Phenotyping
160	Dongnong 72-806	0	E1	e2-ns	e3-tr	E4	Heilongjiang	N-sp	Phenotyping
161	Taixingheidou	Ⅰ	E1	e2-ns	E3-Mi	E4	Jiangsu	S-sp	Phenotyping
162	Jilin 4	Ⅰ	E1	e2-ns	E3-Mi	E4	Jilin	N-sp	Phenotyping
163	Zaofeng 1	Ⅱ	E1	e2-ns	e3-tr	E4	Jilin	N-sp	Phenotyping
164	Changjihuangdou	Ⅰ	e1-as	e2-ns	e3-tr	E4	Xinjiang	N-sp	Phenotyping
165	Tiefeng 20	Ⅱ	E1	e2-ns	E3-Mi	E4	Liaoning	N-sp	Phenotyping
166	Tiefeng 19	Ⅱ	E1	e2-ns	E3-Mi	E4	Liaoning	N-sp	Phenotyping
167	Jin 6604-24	Ⅱ	E1	e2-ns	E3-Ha	E4	Liaoning	N-sp	Phenotyping
168	Qunyingdou	Ⅲ	e1-as	E2	E3-Ha	E4	Hebei	H-sp	Phenotyping
169	Jindou 1	Ⅱ	E1	E2	E3-Ha	E4	Shanxi	H-sp	Phenotyping
170	Jin 33	Ⅲ	E1	e2-ns	E3-Mi	E4	Liaoning	N-sp	Phenotyping
171	Tiefeng 8	Ⅱ	E1	e2-ns	E3-Mi	E4	Liaoning	N-sp	Phenotyping
172	Dandou 2	Ⅲ	E1	e2-ns	E3-Mi	E4	Liaoning	N-sp	Phenotyping
173	Jin 8-14	Ⅲ	E1	e2-ns	E3-Mi	E4	Liaoning	N-sp	Phenotyping
174	Wenfeng 5	Ⅲ	E1	e2-ns	E3-Mi	E4	Shandong	H-su	Phenotyping
175	Heibiqing	Ⅲ	E1	e2-ns	E3-Mi	E4	Guangdong	S-sp	Phenotyping
176	Huairouhuangdou	Ⅲ	E1	e2-ns	E3-Ha	E4	Beijing	H-su	Phenotyping
177	Xudou 1	Ⅳ	E1	e2-ns	E3-Mi	E4	Jiangsu	H-su	Phenotyping
178	Xudou 2	Ⅳ	E1	e2-ns	E3-Mi	E4	Jiangsu	H-su	Phenotyping
179	Xudou 5	Ⅳ	E1	e2-ns	E3-Mi	E4	Jiangsu	H-su	Phenotyping
180	Yuejin 4	Ⅳ	E1	e2-ns	E3-Ha	E4	Shandong	H-su	Phenotyping
181	Jindou 4	Ⅴ	E1	E2	E3-Ha	E4	Shanxi	H-sp	Phenotyping
182	Yunyizao	Ⅳ	E1	e2-ns	E3-Mi	E4	Hunan	S-su	Phenotyping
183	Chenliuniumaohuang	Ⅳ	E1	E2	E3-Ha	E4	Henan	H-su	Phenotyping
184	Baihuadou	Ⅳ	E1	e2-ns	E3-Mi	E4	Zhejiang	S-sp	Phenotyping
185	Jinjiangdaqingren	Ⅳ	E1	e2-ns	E3-Mi	E4	Fujian	S-sp	Phenotyping
186	Zigongqingpidou	Ⅳ	E1	e2-ns	E3-Mi	E4	Sichuan	S-sp	Phenotyping
187	Daosuihuang	Ⅴ	E1	e2-ns	E3-Mi	E4	Jiangsu	S-su	Phenotyping
188	Juhuangdadou	Ⅵ	E1	e2-ns	E3-Mi	E4	Guangdong	S-sp	Phenotyping
189	Wandouzao		E1	E2	E3-Ha	E4	Shaanxi	H-su	Phenotyping
190	Liuyuezao	Ⅴ	E1	e2-ns	E3-Mi	E4	Guizhou	S-sp	Phenotyping
191	Beidou 2	0	e1-as	e2-ns	e3-tr	E4	Heilongjiang	N-sp
192	Beidou 20	0	e1-as	e2-ns	e3-tr	E4	Heilongjiang	N-sp
193	Beidou 40	Ⅰ	e1-as	e2-ns	e3-tr	E4	Heilongjiang	N-sp
194	Beijiang-91	0	e1-as	e2-ns	e3-tr	E4	Heilongjiang	N-sp
195	Cangdou 10	Ⅲ	e1-as	E2	E3-Ha	E4	Hebei	H-sp
196	Chidou 3	Ⅱ	E1	e2-ns	E3-Mi	E4	Inner Mongolia	N-sp
197	Dengke 4	0	e1-as	e2-ns	e3-tr	E4	Inner Mongolia	N-sp
198	Diandou 4	Ⅲ	e1-as	E2	E3-Ha	E4	Yunnan	S-sp
199	Diandou 7	Ⅴ	E1	E2	E3-Ha	E4	Yunnan	S-sp
200	Dongsheng 1	Ⅰ	E1	e2-ns	e3-tr	E4	Heilongjiang	N-sp
201	Dongsheng 7	Ⅰ	e1-as	e2-ns	e3-tr	E4	Heilongjiang	N-sp
202	E dou 10	Ⅱ	E1	E2	E3-Mi	E4	Hubei	S-sp
203	E dou 4	Ⅰ	E1	E2	E3-Mi	E4	Hubei	S-sp
204	E dou 7	Ⅲ	E1	E2	E3-Mi	E4	Hubei	S-sp
205	Endou 31	Ⅲ	E1	e2-ns	E3-Mi	E4	Hubei	S-sp
206	Fendou 56	Ⅳ	E1	e2-ns	E3-Ha	E4	Shanxi	H-su
207	Fendou 79	Ⅳ	e1-as	E2	E3-Ha	E4	Shanxi	H-su
208	Fudou 9	Ⅳ	E1	E2	E3-Mi	E4	Anhui	H-su
209	Guixia 1	Ⅷ	E1	E2	E3-Ha	E4	Guangxi	S-su
210	Guixia 3	Ⅷ	E1	E2	E3-Mi	E4	Guangxi	S-su
211	Hefeng 51	Ⅰ	e1-as	e2-ns	e3-tr	E4	Heilongjiang	N-sp
212	Hedou 19	Ⅲ	E1	e2-ns	E3-Mi	E4	Shandong	H-su
213	Heihe 35	000	e1-as	e2-ns	e3-tr	e4-SORE	Heilongjiang	N-sp
214	Heihe 43	0	e1-as	e2-ns	e3-tr	E4	Heilongjiang	N-sp
215	Heihe 45	00	e1-as	e2-ns	e3-tr	E4	Heilongjiang	N-sp
216	Heihe 52	0	e1-as	e2-ns	e3-tr	E4	Heilongjiang	N-sp
217	Heinong 37	Ⅰ	e1-as	e2-ns	e3-tr	E4	Heilongjiang	N-sp
218	Heinong 40	Ⅱ	E1	e2-ns	e3-tr	E4	Heilongjiang	N-sp
219	Huajiang 2	00	e1-as	e2-ns	e3-tr	E4	Heilongjiang	N-sp
220	Huaxia 6	Ⅷ	E1	E2	E3-Ha	E4	Guangxi	S-su
221	Ji 1005	Ⅲ	E1	E2	e3-tr	E4	Jilin	N-sp
222	Jiyu 47	Ⅰ	E1	e2-ns	e3-tr	E4	Jilin	N-sp
223	Jiyu 71	Ⅱ	E1	e2-ns	E3-Mi	E4	Jilin	N-sp
224	Jiyu 72	Ⅱ	E1	e2-ns	E3-Mi	E4	Jilin	N-sp
225	Jiyu 86	Ⅱ	E1	e2-ns	E3-Mi	E4	Jilin	N-sp
226	Kangxian 9	Ⅰ	E1	e2-ns	e3-tr	E4	Heilongjiang	N-sp
227	Keshan 1	0	e1-as	e2-ns	e3-tr	E4	Heilongjiang	N-sp
228	Kenjiandou 28	0	e1-as	e2-ns	e3-tr	E4	Heilongjiang	N-sp
229	Liaodou 20	Ⅳ	e1-as	e2-ns	E3-Mi	E4	Liaoning	N-sp
230	Liaodou 36	Ⅲ	E1	e2-ns	E3-Mi	E4	Liaoning	N-sp
231	Mengdou 15	0	e1-as	e2-ns	e3-tr	E4	Inner Mongolia	N-sp
232	Mengdou 16	0	e1-as	e2-ns	e3-tr	E4	Inner Mongolia	N-sp
233	Nandou 25	Ⅶ	E1	E2	E3-Mi	E4	Sichuan	S-su
234	Nandou 5	Ⅲ	E1	e2-ns	E3-Mi	E4	Sichuan	S-sp
235	Nanheidou 20	Ⅷ	E1	E2	E3-Ha	E4	Sichuan	S-su
236	Nannong 99-10	Ⅶ	E1	E2	E3-Mi	E4	Jiangxi	S-su
237	Nannong 99-6	Ⅷ	E1	E2	E3-Mi	E4	Jiangsu	S-su
238	Nenfeng 18	0	e1-as	e2-ns	e3-tr	E4	Heilongjiang	N-sp
239	Poyangheidou	Ⅲ	E1	e2-ns	E3-Mi	E4	Jiangxi	S-sp
240	Qihuang 34	Ⅲ	E1	e2-ns	E3-Mi	E4	Shandong	H-su
241	Shanning 16	Ⅳ	E1	e2-ns	E3-Mi	E4	Shandong	H-su
242	Shanning 17	Ⅲ	E1	e2-ns	E3-Ha	E4	Shandong	H-su
243	Shangdou 6	Ⅲ	E1	e2-ns	E3-Mi	E4	Henan	H-su
244	Tianlong 2	Ⅲ	E1	e2-ns	E3-Mi	E4	Hubei	S-sp
245	Tiedou 43	Ⅱ	e1-as	e2-ns	E3-Ha	E4	Liaoning	N-sp
246	Tiedou 49	Ⅳ	E1	e2-ns	E3-Mi	E4	Liaoning	N-sp
247	Xindadou 8	Ⅰ	e1-as	e2-ns	E3-Mi	E4	Heilongjiang	N-sp
248	Xinfeng 1	Ⅱ	E1	e2-ns	E3-Mi	E4	Liaoning	N-sp
249	Xudou 14	Ⅲ	E1	e2-ns	E3-Mi	E4	Jiangsu	H-su
250	Xudou 18	Ⅲ	E1	e2-ns	E3-Mi	E4	Jiangsu	H-su
251	Yudou 25	Ⅲ	E1	e2-ns	E3-Ha	E4	Henan	H-su
252	Yudou 29	Ⅴ	E1	e2-ns	E3-Ha	E4	Henan	H-su
253	Changnong 16	Ⅱ	E1	e2-ns	E3-Ha	E4	Jilin	N-sp
254	Changnong 26	Ⅰ	E1	e2-ns	E3-Mi	E4	Jilin	N-sp
255	Zheng 7051	Ⅳ	E1	e2-ns	E3-Ha	E4	Henan	H-su
256	Neidou 4	00	e1-as	e2-ns	e3-tr	E4	Inner Mongolia	N-sp
257	Hujiao 07-2479	0000	e1-as	e2-ns	e3-tr	e4-SORE	Inner Mongolia	N-sp
258	Hujiao 07-2123	0000	e1-as	e2-ns	e3-tr	e4-SORE	Inner Mongolia	N-sp
259	Dongnong 36	000	e1-fs	e2-ns	e3-ns	e4-SORE	Heilongjiang	N-sp
260	Dongnong 41	000	e1-nl	e2-ns	e3-ns	e4-kes	Heilongjiang	N-sp
261	Dongnong 41-C	000	e1-fs	e2-ns	e3-tr	e4-kes	Heilongjiang	N-sp
262	Mengdou 32	00	e1-as	e2-ns	e3-tr	e4-kes	Inner Mongolia	N-sp
263	Dongnong 44	00	e1-as	e2-ns	e3-tr	E4	Heilongjiang	N-sp
264	Mengdou 11	00	e1-as	e2-ns	e3-tr	E4	Inner Mongolia	N-sp
265	Beidou 37	0	E1	e2-ns	e3-tr	E4	Heilongjiang	N-sp
266	Yongchengzihuadou	Ⅱ	E1	e2-ns	E3-Mi	E4	Henan	H-sp
267	Xiangchundou 24	Ⅱ	E1	e2-ns	E3-Mi	E4	Hunan	S-sp
268	Tiefeng 33	Ⅲ	e1-as	e2-ns	E3-Ha	E4	Liaoning	N-sp
269	Zhondou 39	Ⅲ	E1	e2-ns	E3-Mi	E4	Hubei	S-sp
270	Huachun 6	Ⅲ	E1	e2-ns	E3-Ha	E4	Guangdong	S-sp
271	Huaidou 9	Ⅲ	E1	e2-ns	E3-Mi	E4	Jiangsu	H-su
272	Guandou 2	Ⅳ	E1	e2-ns	E3-Mi	E4	Jiangsu	H-su
273	Jindou 39	Ⅳ	E1	e2-ns	E3-Mi	E4	Shanxi	S-sp
274	Shangdou 14	Ⅴ	E1	e2-ns	E3-Ha	E4	Henan	H-su
275	Zhongdou 38	Ⅵ	E1	E2	E3-Mi	E4	Hubei	S-su
276	Suxiandou 19	Ⅵ	E1	e2-ns	E3-Mi	E4	Jiangsu	S-su
277	Nandou 17	Ⅷ	E1	E2	E3-Ha	E4	Sichuan	S-su
278	Kenfeng 22	0	e1-as	e2-ns	e3-tr	E4	Heilongjiang	N-sp
279	Suinong 22	Ⅰ	E1	e2-ns	E3-Mi	E4	Heilongjiang	N-sp
280	Kaiyu 12	Ⅲ	E1	e2-ns	E3-Mi	E4	Liaoning	N-sp
281	Beidou 14	0	e1-as	e2-ns	e3-tr	E4	Heilongjiang	N-sp
282	Kenfeng 17	Ⅰ	e1-as	e2-ns	e3-tr	E4	Heilongjiang	N-sp
283	Heihe 49	000	e1-as	e2-ns	e3-fs	e4-kes	Heilongjiang	N-sp
284	Beidou 28	Ⅰ	e1-as	e2-ns	e3-tr	E4	Heilongjiang	N-sp
285	Heihe 44	000	e1-as	e2-ns	e3-fs	e4-kes	Heilongjiang	N-sp
286	Dongnong 49	00	e1-as	e2-ns	e3-tr	E4	Heilongjiang	N-sp
287	Suinong 31	Ⅰ	e1-as	e2-ns	e3-tr	E4	Heilongjiang	N-sp
288	Suinong 26	Ⅰ	e1-as	e2-ns	E3-Mi	E4	Heilongjiang	N-sp
289	Suike 998	Ⅳ	E1	e2-ns	E3-Mi	E4	Anhui	H-su
290	Dongsheng 5	0	E1	e2-ns	e3-tr	E4	Heilongjiang	N-sp
291	Kangxian 8	Ⅰ	E1	e2-ns	e3-tr	E4	Heilongjiang	N-sp
292	Diandou 5	Ⅳ	e1-as	E2	E3-Ha	E4	Yunnan	S-sp
293	Qinong 1	0	e1-as	e2-ns	e3-tr	E4	Heilongjiang	N-sp
294	Liaodou 32	Ⅱ	e1-as	E2	e3-tr	E4	Liaoning	N-sp
295	Bainong 8	Ⅰ	E1	e2-ns	E3-Mi	E4	Jilin	N-sp
296	Kenjiandou 27	0	e1-as	e2-ns	e3-tr	E4	Heilongjiang	N-sp
297	Heinong 51	Ⅱ	E1	e2-ns	e3-tr	E4	Heilongjiang	N-sp
298	Changnong 23	Ⅱ	E1	e2-ns	E3-Ha	E4	Jilin	N-sp
299	Jiyu 406	Ⅱ	E1	e2-ns	e3-tr	E4	Jilin	N-sp
300	Changnong 19	Ⅰ	E1	e2-ns	E3-Ha	E4	Jilin	N-sp
301	Bainong 10	Ⅱ	E1	e2-ns	e3-tr	E4	Jilin	N-sp
302	Changnong 17	Ⅰ	E1	e2-ns	E3-Ha	E4	Jilin	N-sp
303	Chidou 1	Ⅱ	E1	e2-ns	E3-Mi	E4	Inner Mongolia	N-sp
304	Xudou 16	Ⅳ	e1-as	E2	E3-Ha	E4	Jiangsu	H-su
305	Fudou 23	Ⅱ	E1	e2-ns	E3-Mi	E4	Liaoning	N-sp
306	Zhonghuang 42	Ⅳ	E1	e2-ns	E3-Ha	E4	Beijing	H-su
307	Fendou 78	Ⅳ	e1-as	E2	E3-Ha	E4	Shanxi	H-sp
308	Ludou 1	Ⅲ	E1	E2	E3-Mi	E4	Shandong	H-su
