# Supplementary material for: Allele combinations of maturity genes E1-E4 affect adaptation of soybean to diverse geographic regions and farming systems in China
Source: PLoS One. 2020 Jul 6;15(7):e0235397. doi: 10.1371/journal.pone.0235397 (PMC7337298; doi:10.1371/journal.pone.0235397)
Supplement: S2 Table — 1 Numbers represent the position of SNPs from the start codon in genomic region. ‘-’, Deletion. ‘Ins’, Insertion. (XLSX) [file pone.0235397.s003.xlsx]

## Sheet: Table S2
Table S2 SNPs and genotypes of E1-E4 in thirty soybean cultivars for sequencing
ID	Cultivars	MG	E1			E2		E3			E4
			1 +224	1+228	Genotype	1+15077	Genotype	1+1273	1+3826	Genotype	1+3270	Genotype
1	Hujiao 07-2479	0000	C	A	e1-as	T	e2-ns	-	C	e3-tr	A	e4-SORE
2	Hujiao 07-2123	0000	C	A	e1-as	T	e2-ns	-	C	e3-tr	A	e4-SORE
3	Dongnong 41	000	-	-	e1-nl	T	e2-ns	-	T	e3-ns	-	e4-kes
4	Dongnon41-C	000	G	-	e1-fs	T	e2-ns	-	C	e3-tr	-	e4-kes
5	Dongnong 36	000	G	-	e1-fs	T	e2-ns	-	T	e3-ns	A	e4-SORE
6	Heihe 35	000	C	A	e1-as	T	e2-ns	-	C	e3-tr	A	e4-SORE
7	Heihe 49	000	C	A	e1-as	T	e2-ns	Ins T	C	e3-fs	-	e4-kes
8	Dongnong 4	000	C	A	e1-as	T	e2-ns	-	C	E3-Mi	A	E4
9	Heihe 44	000	C	A	e1-as	T	e2-ns	Ins T	C	e3-fs	-	e4-kes
10	Beihudou	000	C	A	e1-as	T	e2-ns	-	C	e3-tr	A	E4
11	Mengdou 32	00	C	A	e1-as	T	e2-ns	-	C	e3-tr	-	e4-kes
12	Neidou 4	00	C	A	e1-as	T	e2-ns	-	C	e3-tr	A	E4
13	Dongnong 44	00	C	A	e1-as	T	e2-ns	-	C	e3-tr	A	E4
14	Mengdou 11	00	C	A	e1-as	T	e2-ns	-	C	e3-tr	A	E4
15	Dongnong 49	00	C	A	e1-as	T	e2-ns	-	C	e3-tr	A	E4
16	Huajiang 2	00	C	A	e1-as	T	e2-ns	-	C	e3-tr	A	E4
17	Heihe 45	00	C	A	e1-as	T	e2-ns	-	C	e3-tr	A	E4
18	Heihe 3	00	C	A	e1-as	T	e2-ns	Ins T	C	e3-fs	A	E4
19	Beifeng 2	00	C	A	e1-as	T	e2-ns	-	C	e3-tr	-	e4-kes
20	Dengke 1	0	C	A	e1-as	T	e2-ns	-	C	e3-tr	A	E4
21	Hefeng 25	0	G	A	E1	T	e2-ns	-	C	e3-tr	A	E4
22	Heinong 16	Ⅰ	C	A	e1-as	T	e2-ns	-	C	E3-Mi	A	E4
23	Suinong 14	Ⅰ	G	A	E1	T	e2-ns	-	C	e3-tr	A	E4
24	Taixingheidou	Ⅰ	G	A	E1	T	e2-ns	-	C	E3-Mi	A	E4
25	Jiunong 9	Ⅱ	G	A	E1	T	e2-ns	-	C	E3-Ha	A	E4
26	Jilin 30	Ⅱ	C	A	e1-as	A	E2	-	C	E3-Ha	A	E4
27	Aijiaozao	Ⅱ	G	A	E1	T	e2-ns	-	C	E3-Mi	A	E4
28	Zhonghuang 13	Ⅲ	G	A	E1	T	e2-ns	-	C	E3-Mi	A	E4
29	Handou 5	Ⅲ	C	A	e1-as	A	E2	-	C	E3-Mi	A	E4
30	Jidou 17	Ⅲ	C	A	e1-as	A	E2	-	C	E3-Ha	A	E4
1 Numbers represent the position of SNPs from the start codon in genomic region. ‘-’, Deletion. ‘Ins’, Insertion.
