# Supplementary material for: Allele combinations of maturity genes E1-E4 affect adaptation of soybean to diverse geographic regions and farming systems in China
Source: PLoS One. 2020 Jul 6;15(7):e0235397. doi: 10.1371/journal.pone.0235397 (PMC7337298; doi:10.1371/journal.pone.0235397)
Supplement: S3 Table — (XLSX) [file pone.0235397.s004.xlsx]

## Sheet: Table S3
Table S3: Primers for cloning and genotyping
Gene	Primer Name	Primer Sequence	Purpose	Allele	Comment
E1	E106g-F	ACCTGAACTCAAATTGGAGGAACA	Cloning and sequencing
	E106g-R	AAACACCCTCATCATACAAATCCAT
E2	E210g-10F	CCTCCTCTTAGACAAGTTGACGG	Cloning and sequencing
	E210g-10R	ATCCTCATCTGCAGTTCTTGCTT
E3	E319g-F	TTGTGACAGTGAGTAAGGATGATGT	Cloning and sequencing		Fragment 1
	E319g-R	AGCATCATCCAATACCCTCCAATTA
E3	E3ex4-F	TACCTTCCTATGCTTGATACACG	Cloning and sequencing		Fragment 2
	E3ex4-R	CATATCTACATCACCTTACAAGAAG
E4	E4 20g-F	TACATTTCAAGTGCAGTTTGGGGCG	Cloning and sequencing
	E4 20g-R	CATTGCTGTTTGATGGAGGAATAAG
E1	E1_as_FAM	AAAGGGAGCAGTGTCAAAAGAAGAC	KASP (E1-SNP-as)	C	e1-nl in the HEX clusters
	E1_as_VIC	AAAGGGAGCAGTGTCAAAAGAAGAG		G(wildtype)
	E1_as_Reverse	GTTAGAGGCTTCGCATATGGTGGWTT
E1	E1_fs_FAM	AGAGGCTTCGCATATGGTGGATTT	KASP (E1-SNP-fs)	wildtype
	E1_fs_VIC	GAGGCTTCGCATATGGTGGATTC		deletion(A)
	E1_fs_Reverse	CCAACATGAGCAACCCTTCAGATGAAAG
E2	E2_ns_FAM	CCCATCAGAGGCATGTCTTATGA	KASP (E2-SNP-ns)	A(wildtype)
	E2_ns_VIC	CCCATCAGAGGCATGTCTTATGT		T
	E2_ns_Reverse	CTGTTTTGTTCTCTAGTGGACTCA
E3	E3_fs_FAM	GAACATCCTGCAAACTCAAACACTCTTG	KASP (E3-SNP-fs)	wildtype
	E3_fs_VIC	GAACATCCTGCAAACTCAAACACTCTTT		insertion(T)
	E3_fs_Reverse	GGGGCTCACCTTGCACCAGC
E3	E3_ns_FAM	GAACTAATTTCCCTAACTGCTG	KASP (E3-SNP-ns)	C(wildtype)
	E3_ns_VIC	GAACTAATTTCCCTAACTGCTA		T
	E3_ns_Reverse	GGTCAGGTTGTTGTAGCAGCCACGC
E4	E4_kes_FAM	AACAAATTCAGAGATATCATACCCATCT	KASP (E4-SNP-kes)	A(wildtype)
	E4_kes_VIC	AACAAATTCAGAGATATCATACCCATCA		T
	E4_kes_Reverse	GCAGCTTAGTAAAATTCTTGATGACTCAG
E3	E3_08557FW	TGGAGGGTATTGGATGATGC	Genotyping for InDel		Tsubokura et al, Ann. Bot., 2014, 113, 429-441
	E3_09908RV	CTAAGTCCGCCTCTGGTTTCAG
	E3Ha_1000RV	CGGTCAAGAGCCAACATGAG
	e3tr_0716RV	GTCCTATACAATTCTTTACGACG
E4	PhyA2-for	AGACGTAGTGCTAGGGCTAT	Genotyping for InDel		Tsubokura et al, Ann. Bot., 2014, 113, 429-441
	PhyA2-Rev/E4	GCATCTCGCATCACCAGATCA
	PhyA2-Rev/e4	GCTCATCCCTTCGAATTCAG
